# Supplementary material for: Drug Delivery from Hyaluronic Acid–BDDE Injectable Hydrogels for Antibacterial and Anti-Inflammatory Applications
Source: Gels. 2022 Apr 6;8(4):223. doi: 10.3390/gels8040223 (PMC9033012; doi:10.3390/gels8040223)
Supplement: Supplementary file 1 [file gels-08-00223-s001.zip]

Archive with 1 entries (1 files):
- gels-1647068-supplementary.pdf
